# Supplementary material for: Prevalence and Associated Factors of HPV Infection in the Oropharyngeal Cavity Among University Students in a Southwest Population in Mexico
Source: Diseases. 2025 Dec 31;14(1):16. doi: 10.3390/diseases14010016 (PMC12840128; doi:10.3390/diseases14010016)
Supplement: Supplementary file 1 [file diseases-14-00016-s001.zip]

Archive with 4 entries (4 files):
- CONBIOETICA register.pdf
- Conflict of interest Declaration Form.pdf
- Letters.pdf
- Survey.pdf
